# Supplementary material for: Etched 3D-Printed Polycaprolactone Constructs Functionalized with Reduced Graphene Oxide for Enhanced Attachment of Dental Pulp-Derived Stem Cells
Source: Pharmaceutics. 2021 Dec 13;13(12):2146. doi: 10.3390/pharmaceutics13122146 (PMC8704510; doi:10.3390/pharmaceutics13122146)
Supplement: Supplementary file 1 [file pharmaceutics-13-02146-s001.zip]

Archive with 1 entries (1 files):
- pharmaceutics-1430503-supplementary.pdf
